# Supplementary material for: Characterization of Differentially Detectable Mycobacterium tuberculosis in the Sputum of Subjects with Drug-Sensitive or Drug-Resistant Tuberculosis before and after Two Months of Therapy
Source: Antimicrob Agents Chemother. 2021 Jul 16;65(8):e00608-21. doi: 10.1128/AAC.00608-21 (PMC8284451; doi:10.1128/AAC.00608-21)
Supplement: Supplemental file 2 — Supplemental Table S4. Download AAC00608-21_Supp_2_seq3.xlsx, XLSX file, 0.02 MB [file aac00608-21_supp_2_seq3.xlsx]

## Sheet: DS
																	DD-MTB positive?			Day 0			Week 2			Month 2
PID	Gender	HIV status	Cavities present?	Bi-lateral disease?	Prior first-line treatment for tuberculosis?	Blood tinged sputum	Pleuritic chest pain	Fever	Age	Hemoglobin Level	Creatinine Result	Pulse Oximetry	BMI	Dyspnea	Cough	GeneXpert Detection Level	Day 0	Week 2	Month 2	CFU	MPN-CF	MPN+CF	CFU	MPN-CF	MPN+CF	CFU	MPN-CF	MPN+CF
1830004T	Female	Negative	Yes	Yes	No	No	Grade 1	Grade 1	27	10.2	0.6	99	21.9671	Not Present	Grade 1	High	No	Yes (-CF/+CF)	N/A	4590000	5880000	5180000	24900	448000	168000	N/A	N/A	N/A
1830005T	Female	Negative	No	Yes	No	No	Not Present	Not Present	46	11.6	0.6	99	15.7632	Not Present	Grade 1	Low	No	Yes (-CF/+CF)	N/A	36100	58800	32200	229	1610	4480	N/A	N/A	N/A
1830006T	Male	Negative	No	Yes	No	No	Grade 1	Not Present	33	10.9	0.9	99	19.102	Not Present	Grade 2	Low	Yes (-CF)	No	N/A	1580000	3850000	2590000	23500	16800	21700	N/A	N/A	N/A
1830008T	Male	Negative	No	No	No	No	Grade 1	Grade 1	30	11.3	1	99	19.0194	Not Present	Grade 1	Medium	No	No	N/A	1750000	3010000	2590000	1400	1050	1120	N/A	N/A	N/A
1830010T	Female	Negative	Yes	No	No	No	Grade 1	Grade 1	28	10.7	0.6	98	16.025	Not Present	Grade 1	Medium	No	No	N/A	1260000	1610000	2030000	1600	371	2730	N/A	N/A	N/A
1830011T	Male	Negative	No	No	No	No	Not Present	Not Present	27	11.6	0.6		17.5064	Not Present	Grade 1	Medium	No	No	No	3470000	3430000	2730000	32.7	19.6	40.6	0	0	0
1830012T	Male	Negative	Yes	Yes	No	No	Not Present	Grade 1	34	8.43	0.8	95	18.8092	Grade 1	Grade 1	High	No	N/A	Yes (+CF)	17200000	27300000	14000000	N/A	N/A	N/A	46.7	27.3	112
1830013T	Female	Negative	Yes	No	No	No	Not Present	Grade 1	52	8.92	0.9	95	14.7929	Grade 1	Grade 1	High	No	N/A	Yes (+CF)	17900000	25900000	13300000	N/A	N/A	N/A	46.7	37.8	273
1830015T	Male	Negative	Yes	Yes	No	No	Not Present	Not Present	37	12.9	1	99	19.0451	Not Present	Grade 1	Low	No	Yes (-CF/+CF)	No	676000	770000	980000	22800	112000	112000	0	0	0
1830017T	Male	Negative	Yes	No	No	No	Not Present	Grade 1	54	11.6	0.7	96	18.8092	Grade 1	Grade 1	High	No	No	N/A	5390000	7700000	3710000	14000	20300	25900	N/A	N/A	N/A
1830018T	Male	Negative	No	No	No	No	Not Present	Not Present	34	8.84	0.5	90	15.4321	Grade 1	Grade 1	Medium	Yes (-CF)	Yes (-CF/+CF)	No	2660000	6720000	2170000	1350	7700	3710	0	0	0
1830019T	Male	Negative	No	Yes	No	No	Not Present	Grade 1	26	11.1	0.8	97	21.2245	Grade 1	Grade 1	Medium	No	Yes (-CF/+CF)	N/A	4310000	4060000	2730000	1100	4060	3710	N/A	N/A	N/A
1830021T	Female	Negative	Yes	No	No	No	Not Present	Not Present	54	10.8	0.7	96	16.7969	Grade 1	Grade 1	High	No	Yes (-CF/+CF)	N/A	12300000	14000000	9800000	84700	469000	427000	N/A	N/A	N/A
1830022T	Male	Negative	Yes	No	No	No	Grade 1	Grade 1	35	10.7	0.7	97	17.9902	Grade 1	Grade 1	High	No	Yes (-CF/+CF)	No	8400000	8400000	4620000	54600	910000	448000	0	0	0
1830023T	Male	Negative	Yes	No	No	No	Not Present	Not Present	25	11.1	0.7	97	20.2812	Not Present	Grade 2	Medium	Yes (-CF)	Yes (-CF/+CF)	No	819000	2170000	1120000	5510	21700	37100	0	contam	contam
1830024T	Female	Negative	No	No	No	No	Grade 1	Not Present	34	9.33	0.6	95	25.462	Grade 1	Grade 1	Medium	Yes (+CF)	Yes (-CF/+CF)	No	466000	581000	1120000	3680	7700	14000	0	0	0
1830028T	Male	Negative	Yes	No	No	No	Not Present	Not Present	53	8.94	0.8	94	23.1111	Grade 1	Grade 1	Medium	No	Yes (-CF/+CF)	No	9800000	11900000	14000000	2940	20300	27300	0	0	0
1830030T	Female	Negative	No	No	No	No	Not Present	Not Present	32	11.2	0.5	93	20.9502	Not Present	Grade 1	High	No	N/A	No	3960000	6720000	3220000	N/A	N/A	N/A	0	0	0
1830031T	Male	Negative	No	No	No	No	Not Present	Not Present	32	11.4	0.8	95	21.0772	Grade 1	Grade 1	Medium	No	N/A	No	8680000	6720000	16800000	N/A	N/A	N/A	contam	0	0
1830033T	Male	Negative	No	No	No	No	Not Present	Not Present	23	10.3	0.6	97	17.767	Not Present	Grade 1	Low	No	Yes (-CF/+CF)	No	52200	44800	51800	2980	16100	21700	0	0	0
1830035T	Male	Negative	No	No	No	No	Not Present	Grade 1	30	11.2	0.6	98	17.5697	Grade 1	Grade 1	Medium	No	No	No	1120000	910000	1120000	97000	168000	168000	0	0	0
1830036T	Male	Negative	Yes	Yes	No	No	Not Present	Grade 1	34	13.4	0.8	98	20.7512	Grade 1	Grade 1	High	No	Yes (-CF/+CF)	No	9070000	7700000	14000000	182000	448000	581000	0	0	0
1830037T	Male	Negative	No	No	No	No	Grade 1	Not Present	29	10.3	0.6	98	19.8177	Grade 1	Grade 1	High	No	No	No	3290000	3220000	5810000	147	133	196	0	0	0
1830039T	Female	Negative	Yes	No	No	No	Grade 1	Not Present	25	10.7	0.7	98	19.101	Not Present	Grade 1	Very Low	Yes (-CF/+CF)	Yes (-CF/+CF)	No	179000	2730000	2030000	6	20.3	65.1	0	0	0
1830040T	Female	Positive	Yes	Yes	No	No	Grade 1	Not Present	50	8.71	0.9	97	21.0937	Grade 1	Grade 2	High	No	No	N/A	7040000	770000	588000	34700	1120	980	N/A	N/A	N/A
1830041T	Male	Negative	No	Yes	No	No	Not Present	Not Present	55	11.7	0.7	97	16.3024	Grade 1	Grade 1	Medium	No	Yes (+CF)	N/A	1120000	1680000	1610000	69700	161000	133000	N/A	N/A	N/A
1830042T	Female	Negative	No	No	No	No	Grade 1	Not Present	35	8.4	0.5	98	17.0667	Not Present	Grade 1	High	No	Yes (-CF/+CF)	N/A	140000	133000	133000	560	1610	1610	N/A	N/A	N/A
1830043T	Male	Negative	No	No	No	No	Not Present	Not Present	19	10.4	0.8	93	16.2292	Grade 1	Grade 1	High	No	N/A	N/A	3990000	3710000	4480000	N/A	N/A	N/A	N/A	N/A	N/A
1830044T	Female	Negative	Yes	No	No	No	Not Present	Not Present	31	9.8	0.6	96	22.7694	Not Present	Grade 1	High	Yes (-CF/+CF)	N/A	N/A	3820000	13300000	9100000	N/A	N/A	N/A	N/A	N/A	N/A

## Sheet: MDR
																	DD-MTB positive?			Day 0			Week 2			Month 2
PID	Gender	HIV status	Cavities present?	Bi-lateral disease?	Prior first-line treatment for tuberculosis?	Blood-tinged sputum	Pleuritic chest pain	Fever	Age	Hemoglobin Level	Creatinine Result	Pulse Oximetry	BMI	Dyspnea	Cough	GeneXpert Detection Level	Day 0	Week 2	Month 2	CFU	MPN-CF	MPN+CF	CFU	MPN-CF	MPN+CF	CFU	MPN-CF	MPN+CF
1930001T	Male	Positive	No	No	Yes (1/2018)	Not Present	Grade 1	Not Present	33	9.6	0.6	98	15.4357	Grade 2	Grade 1	Medium	Yes (+CF)	No	No	2950	3710	21700	0	0	6.37	0	0	0
1930002T	Male	Positive	Yes	Yes	Yes (3/2019)	Not Present	Not Present	Not Present	29	11	0.7	99	14.5159	Grade 2	Grade 1	Low	No	Yes (-CF/+CF)	No	13700000	16800000	7700000	49400	112000	301000	16.3	21	3.29
1930004T	Male	Positive	Yes	No	Yes (1/2000)	Not Present	Not Present	Not Present	29	10.9	0.9	99	18.5859	Not Present	Grade 1	Medium	Yes (-CF)	No	No	130000	350000	203000	35	11.2	contam	0	0	0
1930006T	Male	Negative	No	Yes	Yes (5/2019)	Not Present	Grade 2	Not Present	27	10.1	0.7	99	17.8607	Grade 2	Grade 1	Medium	No	No	No	3680000	2170000	3500000	945	1680	2030	0	0	0
1930007T	Male	Negative	No	Yes	Yes (3/2015)	Not Present	Not Present	Not Present	28	12.3	0.7	97	16.7482	Grade 2	Grade 2	High	No	No	No	3430000	3220000	contam	2450	3710	3500	0	0	0
1930009T	Male	Negative	No	No	Yes (1/2016)	Not Present	Grade 1	Not Present	37	11.5	1.1	97	20.2006	Grade 1	Grade 1	Medium	No	No	No	6580000	9100000	7700000	46900	58100	67200	0	0	0
1930011T	Male	Negative	No	Yes	No	Grade 1	Grade 1	Grade 1	48	10.3	0.7	98	17.1419	Grade 2	Grade 2	Medium	No	Yes (-CF)	No	875000	1120000	1400000	0	15.4	9.8	0	0	0
1930012T	Female	Negative	No	Yes	No	Not Present	Not Present	Not Present	26	11.4	0.6	99	23.1591	Grade 2	Grade 1	High	No	No	N/A	4760000	5180000	5810000	21000	44800	27300	N/A	N/A	N/A
1930014T	Male	Negative	Yes	Yes	Yes (1/2019)	Not Present	Grade 1	Grade 1	28	11.2	0.7	97	15.3633	Grade 2	Grade 1	High	No	No	N/A	7390000	2730000	14000000	17200	5320	20300	N/A	N/A	N/A
1930015T	Female	Negative	No	No	Yes (8/2019)	Not Present	Grade 1	Not Present	23	10.6	0.5	99	19.4964	Grade 1	Grade 1	High	Yes (-CF/+CF)	N/A	No	2290	5180	5180	N/A	N/A	N/A	0	0	0
1930016T	Female	Negative	No	No	Yes (10/2016)	Not Present	Grade 1	Not Present	37	10.3	0.4	99	17.5232	Grade 2	Grade 1	Low	Yes (-CF/+CF)	Yes (+CF)	No	567000	1400000	3220000	301000	588000	980000	0	0	0
1930017T	Female	Negative	Yes	Yes	Yes (4/2019)	Not Present	Not Present	Not Present	23	13	0.4	98	18.3822	Not Present	Grade 1	Medium	No	No	No	48300	40600	53200	42	6.65	14.7	0	0	0
1930018T	Female	Negative	Yes	Yes	Yes (1/2019)	Not Present	Grade 1	Not Present	61	15	1	97	22.8928	Grade 2	Grade 1	Medium	No	No	No	641000	588000	770000	9.33	0	0	0	0	0
1930020T	Female	Negative	Yes	Yes	Yes (1/20190	Grade 1	Grade 2	Not Present	31	11.2	0.6	97	17.1677	Grade 2	Grade 2	High	No	No	No	21400000	30100000	13300000	168000	140000	203000	4.67	0	3.29
1930021T	Male	Negative	No	Yes	Yes (2018 and 2019)	Not Present	Grade 1	Not Present	43	7.64	0.5	95	16.5117	Grade 3	Grade 2	High	No	Yes (-CF/+CF)	No	3360000	3220000	5810000	18000	46900	112000	2.33	0	6.93
1930022T	Female	Positive	Yes	Yes	Yes (1/2018)	Not Present	Not Present	Not Present	42	10.3	0.4	95	17.0349	Grade 1	Grade 1	Medium	Yes (-CF/+CF)	Yes (+CF)	N/A	420	5950	518000	58.3	0	1680	N/A	N/A	N/A
1930024T	Female	Negative	No	Yes	Yes (1/2019)	Not Present	Not Present	Not Present	51	12.1	0.6	95	27.0164	Not Present	Not Present	High	No	No	No	413000	581000	665000	212	77	322	0	0	0
1930025T	Female	Negative	Yes	Yes	No	Not Present	Not Present	Not Present	33	9.86	0.6	98	19.6255	Grade 1	Grade 3	Medium	No	No	No	4480000	6720000	5180000	48300	51800	30100	0	0	0
